# Supplementary material for: Navigating the Gene Co-Expression Network and Drug Repurposing Opportunities for Brain Disorders Associated with Neurocognitive Impairment
Source: Brain Sci. 2023 Nov 7;13(11):1564. doi: 10.3390/brainsci13111564 (PMC10669457; doi:10.3390/brainsci13111564)
Supplement: Supplementary file 1 [file brainsci-13-01564-s001.zip]

Archive with 1 entries (1 files):
- brainsci-2642635-supplementary.pdf
